# Supplementary material for: Mapping sex-based multimorbidity networks in type 1 diabetes: a real-world study from Shanghai
Source: Front Endocrinol (Lausanne). 2026 Feb 18;17:1712484. doi: 10.3389/fendo.2026.1712484 (PMC12957172; doi:10.3389/fendo.2026.1712484)
Supplement: Supplementary file 2 [file Table1.xlsx]

## Sheet: Table S1
Table S1. ICD-10 codes for diseases
Diseases	ICD-10 Codes
Type 1 diabetes mellitus	E10
Type 2 diabetes mellitus	E11
T1DM-related diabetic nephropathy	E10.2
T1DM-related diabetic eye complications	E10.3
T1DM-related diabetic neuropathy	E10.4
T1DM-related diabetic cardiovascular complications	E10.5
T2DM-related diabetic nephropathy	E11.2
T2DM-related diabetic eye complications	E11.3
T2DM-related diabetic neuropathy	E11.4
T2DM-related diabetic cardiovascular complications	E11.5
Hyperthyroidism	E05
Dyslipidemia	E78
Hypertension	I10-I15
Ischemic heart disease	I20-I25
Stroke	I60-I64
Heart failure	I09.9, I11.0, I13.0, I13.2, I25.5, I42.0, I42.5-I42.9, I43, I50, P29.0
Peripheral vascular disease	I70, I71, I73.1, I73.8, I73.9, I77.1, I79.0, I79.2, K55.1, K55.8, K55.9, Z95.8, Z95.9
Cerebrovascular diseases	G45, G46, H34.0, I65–I69
Chronic obstructive pulmonary disease	J44
Asthma	J45
Gastroesophageal reflux disease	K21
Chronic gastritis	K29.3, K29.4, K29.5
Inflammatory bowel disease	K50, K51
Chronic hepatitis	K73, B18
Cirrhosis	K74
Nonalcoholic fatty liver disease	K76.0
Atopic dermatitis	L20
Arthritis	M00, M01, M03.0, M05, M06, M07.1, M08, M09, M13, M14.3, M19
Systemic connective tissue diseases	M30-M36
Osteoporosis	M80-M82
Chronic kidney disease	N18
Dementia	F00-F03, F05.1, G30, G31.1
Anxiety or depression	F32, F33, F40, F41, F41.2
Malignant neoplasms of the stomach and intestines	C16-C20
Malignant neoplasm of liver and intrahepatic bile ducts	C22
Malignant neoplasm of bronchus and lung	C34
Genital system neoplasms	C51-C63
