# Supplementary material for: Mapping sex-based multimorbidity networks in type 1 diabetes: a real-world study from Shanghai
Source: Front Endocrinol (Lausanne). 2026 Feb 18;17:1712484. doi: 10.3389/fendo.2026.1712484 (PMC12957172; doi:10.3389/fendo.2026.1712484)
Supplement: Supplementary file 3 [file Table2.xlsx]

## Sheet: Table S2
Table S2. Network centrality metrics of individual nodes in the sex-stratified multimorbidity networks of patients with T1DM and T2DM
T1DM (male)					T1DM (female)					T2DM (male)					T2DM (female)
Disease	Degree	Weighted Degree	Harmonic Centrality		Disease	Degree	Weighted Degree	Harmonic Centrality		Disease	Degree	Weighted Degree	Harmonic Centrality		Disease	Degree	Weighted Degree	Harmonic Centrality
Dyslipidemia	15	6.53232	1.81718		Dyslipidemia	17	7.04619	2.2397		Dyslipidemia	15	6.43427	1.88752		Hypertension	18	7.32531	2.70449
Hypertension	15	6.63287	1.7951		Hypertension	17	7.22357	2.18454		Hypertension	15	6.46726	1.89749		Dyslipidemia	17	6.99423	2.52343
IHD	14	5.22558	2.0306		IHD	16	5.99805	2.34288		IHD	14	5.50327	1.99998		CVD	16	6.04594	2.75763
CVD	13	5.25642	1.94807		CVD	15	5.9256	2.31083		CVD	14	5.3626	2.1802		IHD	15	5.91629	2.48817
Stroke	12	4.43311	2.09467		Chronic gastritis	13	4.35249	2.43369		DN	11	3.824	1.97027		Stroke	12	4.57216	2.52558
DN	11	3.89583	1.93026		Diabetic Neuropathy	11	3.9329	2.13336		Stroke	10	3.91174	1.93409		DN	10	3.3087	2.49424
Diabetic Neuropathy	11	3.99761	1.89781		Stroke	11	4.31532	2.1458		PVD	10	3.77892	1.81737		Diabetic Neuropathy	10	3.28414	2.44403
PVD	11	4.22197	1.89199		PVD	10	3.90733	1.98482		Diabetic Neuropathy	9	3.08746	1.84338		PVD	10	3.42276	2.54006
DEC	10	3.36574	1.93375		Osteoporosis	10	3.61844	2.01447		DEC	8	2.44535	1.89718		Chronic gastritis	10	3.56843	2.2887
DCC	9	3.52973	1.76495		DN	9	2.91514	2.2006		DCC	8	2.96671	1.78344		Osteoporosis	9	3.20735	2.20839
CKD	9	3.11923	1.85912		DEC	9	2.92892	2.1055		Chronic gastritis	8	2.71749	1.85284		DCC	8	2.8075	2.4002
Chronic gastritis	8	2.59553	1.92521		DCC	9	3.3986	2.0051		CKD	8	2.93468	1.74125		Heart failure	7	2.25369	2.30194
Heart failure	7	2.23569	1.78072		Arthritis	7	2.42591	1.90516		Heart failure	7	2.30267	1.77258		Arthritis	7	2.39291	2.16453
NAFLD	5	1.48647	1.76379		Heart failure	6	1.83136	1.98095		Arthritis	5	1.46888	1.77691		CKD	7	2.56367	2.16843
Osteoporosis	5	1.4205	1.73627		CKD	6	1.92421	1.8989		Osteoporosis	4	1.07561	1.69489		DEC	6	1.74232	2.33039
Cirrhosis	2	0.826428	0.230588		NAFLD	5	1.53263	1.95624		NAFLD	3	1.01323	1.38877		NAFLD	5	1.51961	2.20086
Arthritis	2	0.5944	1.25407		Anxiety or Depression	5	1.36604	2.05538		Cirrhosis	2	0.737224	0.260627		Anxiety or Depression	5	1.37481	2.28187
Chronic hepatitis	1	0.404342	0.17539		GRD	3	0.886325	1.68439		Chronic hepatitis	1	0.334304	0.207035		GRD	3	0.910751	1.8876
MNLIHD	1	0.422086	0.170439		Asthma	2	0.550711	1.60877		MNLIHD	1	0.40292	0.182777		Asthma	2	0.522512	1.82067
GRD	1	0.374763	1.02887		Chronic hepatitis	1	0.264811	0.179823		GRD	1	0.376525	1.00978		COPD	1	0.272278	1.28031
COPD	1	0.299439	0.159027		Cirrhosis	1	0.264811	0.179823		COPD	1	0.284813	0.167194
Asthma	1	0.299439	0.159027		COPD	1	0.297556	1.10154		Asthma	1	0.284813	0.167194
