# Supplementary material for: Mapping sex-based multimorbidity networks in type 1 diabetes: a real-world study from Shanghai
Source: Front Endocrinol (Lausanne). 2026 Feb 18;17:1712484. doi: 10.3389/fendo.2026.1712484 (PMC12957172; doi:10.3389/fendo.2026.1712484)
Supplement: Supplementary file 4 [file Table3.xlsx]

## Sheet: Table S3
Table S3. PageRank values in the sex-stratified multimorbidity networks of patients with T1DM and T2DM
T1DM (male)			T1DM (female)			T2DM (male)			T2DM (female)
Disease	PageRank value		Disease	PageRank value		Disease	PageRank value		Disease	PageRank value
Dyslipidemia	0.070622		Hypertension	0.0737291		Dyslipidemia	0.0714553		Hypertension	0.0919894
Hypertension	0.0714142		Dyslipidemia	0.0723298		Hypertension	0.0712229		Dyslipidemia	0.0811587
DN	0.045914		IHD	0.0631383		IHD	0.0619085		CVD	0.070416
DEC	0.042053		Chronic gastritis	0.0621793		Cirrhosis	0.0606061		IHD	0.0691682
Diabetic Neuropathy	0.0478208		CVD	0.0614262		CVD	0.060349		Stroke	0.0561645
DCC	0.0427688		Stroke	0.0483534		Chronic gastritis	0.0529843		Chronic gastritis	0.0549495
IHD	0.0574408		Diabetic Neuropathy	0.0457851		Stroke	0.0472698		PVD	0.0492405
Stroke	0.0495415		Chronic hepatitis	0.0454545		DN	0.0472091		DN	0.0481471
PVD	0.0483735		Cirrhosis	0.0454545		PVD	0.0465349		Diabetic Neuropathy	0.0480773
CVD	0.0560655		PVD	0.0454292		COPD	0.0454545		Osteoporosis	0.0462583
Heart failure	0.0354159		Osteoporosis	0.043756		Asthma	0.0454545		Asthma	0.0449235
NAFLD	0.0319255		DCC	0.0419419		Diabetic Neuropathy	0.041773		DCC	0.0447551
Chronic hepatitis	0.0375535		Asthma	0.0415057		DCC	0.0409899		CKD	0.0420986
Cirrhosis	0.0606061		DN	0.0408595		CKD	0.0405368		Arthritis	0.0402845
MNLIHD	0.0382041		DEC	0.0402059		MNLIHD	0.039289		Heart failure	0.0397108
GRD	0.0262974		Arthritis	0.0363524		DEC	0.0374762		COPD	0.0367047
Chronic gastritis	0.0494515		CKD	0.0351334		Chronic hepatitis	0.0364686		DEC	0.0366486
COPD	0.0454545		COPD	0.0339403		Heart failure	0.0363522		NAFLD	0.034522
Asthma	0.0454545		Heart failure	0.0335314		Arthritis	0.0320904		Anxiety or Depression	0.0336332
Osteoporosis	0.030567		NAFLD	0.0311557		NAFLD	0.029453		GRD	0.0311495
Arthritis	0.0259335		Anxiety or Depression	0.0303093		Osteoporosis	0.0287242
CKD	0.0411223		GRD	0.0280291		GRD	0.0263979
