# Supplementary material for: Mapping sex-based multimorbidity networks in type 1 diabetes: a real-world study from Shanghai
Source: Front Endocrinol (Lausanne). 2026 Feb 18;17:1712484. doi: 10.3389/fendo.2026.1712484 (PMC12957172; doi:10.3389/fendo.2026.1712484)
Supplement: Supplementary file 5 [file Table4.xlsx]

## Sheet: T1_M
From	To	Weight
Dyslipidemia	Hypertension	0.760317
Dyslipidemia	DN	0.432669
Dyslipidemia	DEC	0.420399
Dyslipidemia	Diabetic Neuropathy	0.464865
Dyslipidemia	DCC	0.424514
Dyslipidemia	IHD	0.548385
Dyslipidemia	Stroke	0.453082
Dyslipidemia	PVD	0.441657
Dyslipidemia	CVD	0.529156
Dyslipidemia	Heart failure	0.30296
Dyslipidemia	NAFLD	0.386374
Dyslipidemia	Chronic gastritis	0.401103
Dyslipidemia	Osteoporosis	0.308432
Dyslipidemia	Arthritis	0.285569
Dyslipidemia	CKD	0.372839
Hypertension	DN	0.469443
Hypertension	DEC	0.417926
Hypertension	Diabetic Neuropathy	0.448506
Hypertension	DCC	0.389875
Hypertension	IHD	0.596334
Hypertension	Stroke	0.478191
Hypertension	PVD	0.411835
Hypertension	CVD	0.547237
Hypertension	Heart failure	0.343104
Hypertension	NAFLD	0.334119
Hypertension	Chronic gastritis	0.408826
Hypertension	Osteoporosis	0.301281
Hypertension	Arthritis	0.308832
Hypertension	CKD	0.417044
DN	DEC	0.375177
DN	Diabetic Neuropathy	0.304872
DN	DCC	0.287882
DN	IHD	0.343966
DN	Stroke	0.273484
DN	PVD	0.301566
DN	CVD	0.31081
DN	Heart failure	0.269983
DN	CKD	0.525977
DEC	Diabetic Neuropathy	0.358542
DEC	DCC	0.328572
DEC	IHD	0.287128
DEC	Stroke	0.245304
DEC	PVD	0.321619
DEC	CVD	0.28743
DEC	CKD	0.323642
Diabetic Neuropathy	DCC	0.440077
Diabetic Neuropathy	IHD	0.330121
Diabetic Neuropathy	Stroke	0.303413
Diabetic Neuropathy	PVD	0.444274
Diabetic Neuropathy	CVD	0.367725
Diabetic Neuropathy	Chronic gastritis	0.252195
Diabetic Neuropathy	Osteoporosis	0.283022
DCC	IHD	0.300233
DCC	Stroke	0.274466
DCC	PVD	0.761574
DCC	CVD	0.322532
IHD	Stroke	0.420529
IHD	PVD	0.34721
IHD	CVD	0.49416
IHD	Heart failure	0.389381
IHD	NAFLD	0.261232
IHD	Chronic gastritis	0.333438
IHD	Osteoporosis	0.26506
IHD	CKD	0.308402
Stroke	PVD	0.322543
Stroke	CVD	0.84596
Stroke	Heart failure	0.283443
Stroke	Chronic gastritis	0.2529
Stroke	CKD	0.279796
PVD	CVD	0.379747
PVD	NAFLD	0.245715
PVD	CKD	0.244231
CVD	Heart failure	0.297602
CVD	Chronic gastritis	0.313277
CVD	Osteoporosis	0.262704
CVD	CKD	0.29808
Heart failure	CKD	0.349218
NAFLD	Chronic gastritis	0.259025
Chronic hepatitis	Cirrhosis	0.404342
Cirrhosis	MNLIHD	0.422086
GRD	Chronic gastritis	0.374763
COPD	Asthma	0.299439

## Sheet: T1_F
From	To	Weight
Dyslipidemia	Hypertension	0.75847
Dyslipidemia	DN	0.386487
Dyslipidemia	DEC	0.406285
Dyslipidemia	Diabetic Neuropathy	0.438551
Dyslipidemia	DCC	0.378789
Dyslipidemia	IHD	0.539754
Dyslipidemia	Stroke	0.450428
Dyslipidemia	PVD	0.397835
Dyslipidemia	CVD	0.526131
Dyslipidemia	Heart failure	0.278914
Dyslipidemia	NAFLD	0.367312
Dyslipidemia	GRD	0.248923
Dyslipidemia	Chronic gastritis	0.461374
Dyslipidemia	Anxiety or Depression	0.284034
Dyslipidemia	Osteoporosis	0.443479
Dyslipidemia	Arthritis	0.37449
Dyslipidemia	CKD	0.304936
Hypertension	DN	0.411393
Hypertension	DEC	0.402205
Hypertension	Diabetic Neuropathy	0.431478
Hypertension	DCC	0.353715
Hypertension	IHD	0.58768
Hypertension	Stroke	0.478606
Hypertension	PVD	0.381541
Hypertension	CVD	0.548318
Hypertension	Heart failure	0.315896
Hypertension	NAFLD	0.351765
Hypertension	GRD	0.25925
Hypertension	Chronic gastritis	0.471663
Hypertension	Anxiety or Depression	0.29195
Hypertension	Osteoporosis	0.438704
Hypertension	Arthritis	0.399999
Hypertension	CKD	0.340939
DN	DEC	0.299642
DN	Diabetic Neuropathy	0.270336
DN	IHD	0.295544
DN	PVD	0.285632
DN	CVD	0.284425
DN	Chronic gastritis	0.24901
DN	CKD	0.432669
DEC	Diabetic Neuropathy	0.353192
DEC	DCC	0.30988
DEC	IHD	0.305672
DEC	PVD	0.313799
DEC	CVD	0.272154
DEC	CKD	0.266093
Diabetic Neuropathy	DCC	0.395839
Diabetic Neuropathy	IHD	0.345762
Diabetic Neuropathy	Stroke	0.314825
Diabetic Neuropathy	PVD	0.411067
Diabetic Neuropathy	CVD	0.361938
Diabetic Neuropathy	Chronic gastritis	0.279758
Diabetic Neuropathy	Osteoporosis	0.33015
DCC	IHD	0.306556
DCC	Stroke	0.282572
DCC	PVD	0.758018
DCC	CVD	0.320443
DCC	Osteoporosis	0.292786
IHD	Stroke	0.439317
IHD	PVD	0.350647
IHD	CVD	0.494021
IHD	Heart failure	0.382343
IHD	NAFLD	0.275502
IHD	Chronic gastritis	0.404584
IHD	Anxiety or Depression	0.25442
IHD	Osteoporosis	0.391787
IHD	Arthritis	0.351223
IHD	CKD	0.273238
Stroke	PVD	0.317841
Stroke	CVD	0.84333
Stroke	Heart failure	0.266659
Stroke	Chronic gastritis	0.301393
Stroke	Osteoporosis	0.33013
Stroke	Arthritis	0.290221
PVD	CVD	0.366788
PVD	Osteoporosis	0.324158
CVD	Heart failure	0.281209
CVD	NAFLD	0.278269
CVD	Chronic gastritis	0.362945
CVD	Anxiety or Depression	0.270831
CVD	Osteoporosis	0.38565
CVD	Arthritis	0.32915
Heart failure	CKD	0.306334
NAFLD	Chronic gastritis	0.259782
Chronic hepatitis	Cirrhosis	0.264811
GRD	Chronic gastritis	0.378152
Chronic gastritis	Asthma	0.253155
Chronic gastritis	Anxiety or Depression	0.264805
Chronic gastritis	Osteoporosis	0.333323
Chronic gastritis	Arthritis	0.332548
COPD	Asthma	0.297556
Osteoporosis	Arthritis	0.348275

## Sheet: T2_M
From	To	Weight
Dyslipidemia	Hypertension	0.81341
Dyslipidemia	DN	0.406707
Dyslipidemia	DEC	0.350066
Dyslipidemia	Diabetic Neuropathy	0.356679
Dyslipidemia	DCC	0.340592
Dyslipidemia	IHD	0.617764
Dyslipidemia	Stroke	0.475265
Dyslipidemia	PVD	0.392742
Dyslipidemia	CVD	0.545125
Dyslipidemia	Heart failure	0.318883
Dyslipidemia	NAFLD	0.403544
Dyslipidemia	Chronic gastritis	0.419319
Dyslipidemia	Osteoporosis	0.284741
Dyslipidemia	Arthritis	0.320312
Dyslipidemia	CKD	0.38912
Hypertension	DN	0.423912
Hypertension	DEC	0.343508
Hypertension	Diabetic Neuropathy	0.345209
Hypertension	DCC	0.326609
Hypertension	IHD	0.63906
Hypertension	Stroke	0.497683
Hypertension	PVD	0.379665
Hypertension	CVD	0.564752
Hypertension	Heart failure	0.339596
Hypertension	NAFLD	0.343861
Hypertension	Chronic gastritis	0.420425
Hypertension	Osteoporosis	0.279914
Hypertension	Arthritis	0.33096
Hypertension	CKD	0.418701
DN	DEC	0.319932
DN	Diabetic Neuropathy	0.301244
DN	DCC	0.295251
DN	IHD	0.356242
DN	Stroke	0.260767
DN	PVD	0.31339
DN	CVD	0.281443
DN	Heart failure	0.296542
DN	CKD	0.568572
DEC	Diabetic Neuropathy	0.318044
DEC	DCC	0.284027
DEC	IHD	0.267833
DEC	PVD	0.295309
DEC	CVD	0.266629
Diabetic Neuropathy	DCC	0.45675
Diabetic Neuropathy	IHD	0.299123
Diabetic Neuropathy	Stroke	0.272833
Diabetic Neuropathy	PVD	0.435881
Diabetic Neuropathy	CVD	0.301693
DCC	IHD	0.286895
DCC	PVD	0.707817
DCC	CVD	0.268767
IHD	Stroke	0.445131
IHD	PVD	0.356517
IHD	CVD	0.51086
IHD	Heart failure	0.434188
IHD	Chronic gastritis	0.372815
IHD	Osteoporosis	0.259218
IHD	Arthritis	0.286585
IHD	CKD	0.371036
Stroke	PVD	0.297173
Stroke	CVD	0.863699
Stroke	Heart failure	0.264391
Stroke	Chronic gastritis	0.258157
Stroke	CKD	0.276641
PVD	CVD	0.349563
PVD	CKD	0.250866
CVD	Heart failure	0.288049
CVD	Chronic gastritis	0.322479
CVD	Osteoporosis	0.251737
CVD	Arthritis	0.249084
CVD	CKD	0.298723
Heart failure	CKD	0.361018
NAFLD	Chronic gastritis	0.265829
Chronic hepatitis	Cirrhosis	0.334304
Cirrhosis	MNLIHD	0.40292
GRD	Chronic gastritis	0.376525
Chronic gastritis	Arthritis	0.281944
COPD	Asthma	0.284813

## Sheet: Table S4
Table S4. Weighted degrees of dyslipidemia and its adjacent nodes in the sex-stratified multimorbidity networks of patients with T1DM and T2DM
T1DM (male)				T1DM (female)				T2DM (male)				T2DM (female)
Between	And	Weighted Degree		Between	And	Weighted Degree		Between	And	Weighted Degree		Between	And	Weighted Degree
Dyslipidemia	Hypertension	0.760317		Dyslipidemia	Hypertension	0.75847		Dyslipidemia	Hypertension	0.81341		Dyslipidemia	Hypertension	0.803812
Dyslipidemia	IHD	0.548385		Dyslipidemia	IHD	0.539754		Dyslipidemia	IHD	0.617764		Dyslipidemia	IHD	0.616808
Dyslipidemia	CVD	0.529156		Dyslipidemia	CVD	0.526131		Dyslipidemia	CVD	0.545125		Dyslipidemia	CVD	0.541718
Dyslipidemia	Diabetic Neuropathy	0.464865		Dyslipidemia	Chronic gastritis	0.461374		Dyslipidemia	Stroke	0.475265		Dyslipidemia	Stroke	0.477168
Dyslipidemia	Stroke	0.453082		Dyslipidemia	Stroke	0.450428		Dyslipidemia	Chronic gastritis	0.419319		Dyslipidemia	Chronic gastritis	0.469187
Dyslipidemia	PVD	0.441657		Dyslipidemia	Osteoporosis	0.443479		Dyslipidemia	DN	0.406707		Dyslipidemia	Osteoporosis	0.419125
Dyslipidemia	DN	0.432669		Dyslipidemia	Diabetic Neuropathy	0.438551		Dyslipidemia	NAFLD	0.403544		Dyslipidemia	NAFLD	0.389938
Dyslipidemia	DCC	0.424514		Dyslipidemia	DEC	0.406285		Dyslipidemia	PVD	0.392742		Dyslipidemia	Arthritis	0.377027
Dyslipidemia	DEC	0.420399		Dyslipidemia	PVD	0.397835		Dyslipidemia	CKD	0.38912		Dyslipidemia	DN	0.366537
Dyslipidemia	Chronic gastritis	0.401103		Dyslipidemia	DN	0.386487		Dyslipidemia	Diabetic Neuropathy	0.356679		Dyslipidemia	CKD	0.359839
Dyslipidemia	NAFLD	0.386374		Dyslipidemia	DCC	0.378789		Dyslipidemia	DEC	0.350066		Dyslipidemia	Diabetic Neuropathy	0.340923
Dyslipidemia	CKD	0.372839		Dyslipidemia	Arthritis	0.37449		Dyslipidemia	DCC	0.340592		Dyslipidemia	PVD	0.337168
Dyslipidemia	Osteoporosis	0.308432		Dyslipidemia	NAFLD	0.367312		Dyslipidemia	Arthritis	0.320312		Dyslipidemia	DEC	0.336067
Dyslipidemia	Heart failure	0.30296		Dyslipidemia	CKD	0.304936		Dyslipidemia	Heart failure	0.318883		Dyslipidemia	Heart failure	0.308172
Dyslipidemia	Arthritis	0.285569		Dyslipidemia	Anxiety or Depression	0.284034		Dyslipidemia	Osteoporosis	0.284741		Dyslipidemia	DCC	0.298801
				Dyslipidemia	Heart failure	0.278914						Dyslipidemia	Anxiety or Depression	0.293503
				Dyslipidemia	GRD	0.248923						Dyslipidemia	GRD	0.25844
