# Supplementary material for: Mapping sex-based multimorbidity networks in type 1 diabetes: a real-world study from Shanghai
Source: Front Endocrinol (Lausanne). 2026 Feb 18;17:1712484. doi: 10.3389/fendo.2026.1712484 (PMC12957172; doi:10.3389/fendo.2026.1712484)
Supplement: Supplementary file 6 [file Table5.xlsx]

## Sheet: T1_M
From	To	Weight
Dyslipidemia	Hypertension	0.760317
Dyslipidemia	DN	0.432669
Dyslipidemia	DEC	0.420399
Dyslipidemia	Diabetic Neuropathy	0.464865
Dyslipidemia	DCC	0.424514
Dyslipidemia	IHD	0.548385
Dyslipidemia	Stroke	0.453082
Dyslipidemia	PVD	0.441657
Dyslipidemia	CVD	0.529156
Dyslipidemia	Heart failure	0.30296
Dyslipidemia	NAFLD	0.386374
Dyslipidemia	Chronic gastritis	0.401103
Dyslipidemia	Osteoporosis	0.308432
Dyslipidemia	Arthritis	0.285569
Dyslipidemia	CKD	0.372839
Hypertension	DN	0.469443
Hypertension	DEC	0.417926
Hypertension	Diabetic Neuropathy	0.448506
Hypertension	DCC	0.389875
Hypertension	IHD	0.596334
Hypertension	Stroke	0.478191
Hypertension	PVD	0.411835
Hypertension	CVD	0.547237
Hypertension	Heart failure	0.343104
Hypertension	NAFLD	0.334119
Hypertension	Chronic gastritis	0.408826
Hypertension	Osteoporosis	0.301281
Hypertension	Arthritis	0.308832
Hypertension	CKD	0.417044
DN	DEC	0.375177
DN	Diabetic Neuropathy	0.304872
DN	DCC	0.287882
DN	IHD	0.343966
DN	Stroke	0.273484
DN	PVD	0.301566
DN	CVD	0.31081
DN	Heart failure	0.269983
DN	CKD	0.525977
DEC	Diabetic Neuropathy	0.358542
DEC	DCC	0.328572
DEC	IHD	0.287128
DEC	Stroke	0.245304
DEC	PVD	0.321619
DEC	CVD	0.28743
DEC	CKD	0.323642
Diabetic Neuropathy	DCC	0.440077
Diabetic Neuropathy	IHD	0.330121
Diabetic Neuropathy	Stroke	0.303413
Diabetic Neuropathy	PVD	0.444274
Diabetic Neuropathy	CVD	0.367725
Diabetic Neuropathy	Chronic gastritis	0.252195
Diabetic Neuropathy	Osteoporosis	0.283022
DCC	IHD	0.300233
DCC	Stroke	0.274466
DCC	PVD	0.761574
DCC	CVD	0.322532
IHD	Stroke	0.420529
IHD	PVD	0.34721
IHD	CVD	0.49416
IHD	Heart failure	0.389381
IHD	NAFLD	0.261232
IHD	Chronic gastritis	0.333438
IHD	Osteoporosis	0.26506
IHD	CKD	0.308402
Stroke	PVD	0.322543
Stroke	CVD	0.84596
Stroke	Heart failure	0.283443
Stroke	Chronic gastritis	0.2529
Stroke	CKD	0.279796
PVD	CVD	0.379747
PVD	NAFLD	0.245715
PVD	CKD	0.244231
CVD	Heart failure	0.297602
CVD	Chronic gastritis	0.313277
CVD	Osteoporosis	0.262704
CVD	CKD	0.29808
Heart failure	CKD	0.349218
NAFLD	Chronic gastritis	0.259025
Chronic hepatitis	Cirrhosis	0.404342
Cirrhosis	MNLIHD	0.422086
GRD	Chronic gastritis	0.374763
COPD	Asthma	0.299439

## Sheet: T1_F
From	To	Weight
Dyslipidemia	Hypertension	0.75847
Dyslipidemia	DN	0.386487
Dyslipidemia	DEC	0.406285
Dyslipidemia	Diabetic Neuropathy	0.438551
Dyslipidemia	DCC	0.378789
Dyslipidemia	IHD	0.539754
Dyslipidemia	Stroke	0.450428
Dyslipidemia	PVD	0.397835
Dyslipidemia	CVD	0.526131
Dyslipidemia	Heart failure	0.278914
Dyslipidemia	NAFLD	0.367312
Dyslipidemia	GRD	0.248923
Dyslipidemia	Chronic gastritis	0.461374
Dyslipidemia	Anxiety or Depression	0.284034
Dyslipidemia	Osteoporosis	0.443479
Dyslipidemia	Arthritis	0.37449
Dyslipidemia	CKD	0.304936
Hypertension	DN	0.411393
Hypertension	DEC	0.402205
Hypertension	Diabetic Neuropathy	0.431478
Hypertension	DCC	0.353715
Hypertension	IHD	0.58768
Hypertension	Stroke	0.478606
Hypertension	PVD	0.381541
Hypertension	CVD	0.548318
Hypertension	Heart failure	0.315896
Hypertension	NAFLD	0.351765
Hypertension	GRD	0.25925
Hypertension	Chronic gastritis	0.471663
Hypertension	Anxiety or Depression	0.29195
Hypertension	Osteoporosis	0.438704
Hypertension	Arthritis	0.399999
Hypertension	CKD	0.340939
DN	DEC	0.299642
DN	Diabetic Neuropathy	0.270336
DN	IHD	0.295544
DN	PVD	0.285632
DN	CVD	0.284425
DN	Chronic gastritis	0.24901
DN	CKD	0.432669
DEC	Diabetic Neuropathy	0.353192
DEC	DCC	0.30988
DEC	IHD	0.305672
DEC	PVD	0.313799
DEC	CVD	0.272154
DEC	CKD	0.266093
Diabetic Neuropathy	DCC	0.395839
Diabetic Neuropathy	IHD	0.345762
Diabetic Neuropathy	Stroke	0.314825
Diabetic Neuropathy	PVD	0.411067
Diabetic Neuropathy	CVD	0.361938
Diabetic Neuropathy	Chronic gastritis	0.279758
Diabetic Neuropathy	Osteoporosis	0.33015
DCC	IHD	0.306556
DCC	Stroke	0.282572
DCC	PVD	0.758018
DCC	CVD	0.320443
DCC	Osteoporosis	0.292786
IHD	Stroke	0.439317
IHD	PVD	0.350647
IHD	CVD	0.494021
IHD	Heart failure	0.382343
IHD	NAFLD	0.275502
IHD	Chronic gastritis	0.404584
IHD	Anxiety or Depression	0.25442
IHD	Osteoporosis	0.391787
IHD	Arthritis	0.351223
IHD	CKD	0.273238
Stroke	PVD	0.317841
Stroke	CVD	0.84333
Stroke	Heart failure	0.266659
Stroke	Chronic gastritis	0.301393
Stroke	Osteoporosis	0.33013
Stroke	Arthritis	0.290221
PVD	CVD	0.366788
PVD	Osteoporosis	0.324158
CVD	Heart failure	0.281209
CVD	NAFLD	0.278269
CVD	Chronic gastritis	0.362945
CVD	Anxiety or Depression	0.270831
CVD	Osteoporosis	0.38565
CVD	Arthritis	0.32915
Heart failure	CKD	0.306334
NAFLD	Chronic gastritis	0.259782
Chronic hepatitis	Cirrhosis	0.264811
GRD	Chronic gastritis	0.378152
Chronic gastritis	Asthma	0.253155
Chronic gastritis	Anxiety or Depression	0.264805
Chronic gastritis	Osteoporosis	0.333323
Chronic gastritis	Arthritis	0.332548
COPD	Asthma	0.297556
Osteoporosis	Arthritis	0.348275

## Sheet: T2_M
From	To	Weight
Dyslipidemia	Hypertension	0.81341
Dyslipidemia	DN	0.406707
Dyslipidemia	DEC	0.350066
Dyslipidemia	Diabetic Neuropathy	0.356679
Dyslipidemia	DCC	0.340592
Dyslipidemia	IHD	0.617764
Dyslipidemia	Stroke	0.475265
Dyslipidemia	PVD	0.392742
Dyslipidemia	CVD	0.545125
Dyslipidemia	Heart failure	0.318883
Dyslipidemia	NAFLD	0.403544
Dyslipidemia	Chronic gastritis	0.419319
Dyslipidemia	Osteoporosis	0.284741
Dyslipidemia	Arthritis	0.320312
Dyslipidemia	CKD	0.38912
Hypertension	DN	0.423912
Hypertension	DEC	0.343508
Hypertension	Diabetic Neuropathy	0.345209
Hypertension	DCC	0.326609
Hypertension	IHD	0.63906
Hypertension	Stroke	0.497683
Hypertension	PVD	0.379665
Hypertension	CVD	0.564752
Hypertension	Heart failure	0.339596
Hypertension	NAFLD	0.343861
Hypertension	Chronic gastritis	0.420425
Hypertension	Osteoporosis	0.279914
Hypertension	Arthritis	0.33096
Hypertension	CKD	0.418701
DN	DEC	0.319932
DN	Diabetic Neuropathy	0.301244
DN	DCC	0.295251
DN	IHD	0.356242
DN	Stroke	0.260767
DN	PVD	0.31339
DN	CVD	0.281443
DN	Heart failure	0.296542
DN	CKD	0.568572
DEC	Diabetic Neuropathy	0.318044
DEC	DCC	0.284027
DEC	IHD	0.267833
DEC	PVD	0.295309
DEC	CVD	0.266629
Diabetic Neuropathy	DCC	0.45675
Diabetic Neuropathy	IHD	0.299123
Diabetic Neuropathy	Stroke	0.272833
Diabetic Neuropathy	PVD	0.435881
Diabetic Neuropathy	CVD	0.301693
DCC	IHD	0.286895
DCC	PVD	0.707817
DCC	CVD	0.268767
IHD	Stroke	0.445131
IHD	PVD	0.356517
IHD	CVD	0.51086
IHD	Heart failure	0.434188
IHD	Chronic gastritis	0.372815
IHD	Osteoporosis	0.259218
IHD	Arthritis	0.286585
IHD	CKD	0.371036
Stroke	PVD	0.297173
Stroke	CVD	0.863699
Stroke	Heart failure	0.264391
Stroke	Chronic gastritis	0.258157
Stroke	CKD	0.276641
PVD	CVD	0.349563
PVD	CKD	0.250866
CVD	Heart failure	0.288049
CVD	Chronic gastritis	0.322479
CVD	Osteoporosis	0.251737
CVD	Arthritis	0.249084
CVD	CKD	0.298723
Heart failure	CKD	0.361018
NAFLD	Chronic gastritis	0.265829
Chronic hepatitis	Cirrhosis	0.334304
Cirrhosis	MNLIHD	0.40292
GRD	Chronic gastritis	0.376525
Chronic gastritis	Arthritis	0.281944
COPD	Asthma	0.284813

## Sheet: Table S5
Table S5. Weighted degrees of hypertension and its adjacent nodes in the sex-stratified multimorbidity networks of patients with T1DM and T2DM
T1DM (male)				T1DM (female)				T2DM (male)				T2DM (female)
Between	And	Weighted Degree		Between	And	Weighted Degree		Between	And	Weighted Degree		Between	And	Weighted Degree
Hypertension	Dyslipidemia	0.760317		Hypertension	Dyslipidemia	0.75847		Hypertension	Dyslipidemia	0.81341		Hypertension	Dyslipidemia	0.803812
Hypertension	IHD	0.596334		Hypertension	IHD	0.58768		Hypertension	IHD	0.63906		Hypertension	IHD	0.643903
Hypertension	CVD	0.547237		Hypertension	CVD	0.548318		Hypertension	CVD	0.564752		Hypertension	CVD	0.562066
Hypertension	Stroke	0.478191		Hypertension	Stroke	0.478606		Hypertension	Stroke	0.497683		Hypertension	Stroke	0.498749
Hypertension	DN	0.469443		Hypertension	Chronic gastritis	0.471663		Hypertension	DN	0.423912		Hypertension	Chronic gastritis	0.468473
Hypertension	Diabetic Neuropathy	0.448506		Hypertension	Osteoporosis	0.438704		Hypertension	Chronic gastritis	0.420425		Hypertension	Osteoporosis	0.431547
Hypertension	DEC	0.417926		Hypertension	Diabetic Neuropathy	0.431478		Hypertension	CKD	0.418701		Hypertension	Arthritis	0.404464
Hypertension	CKD	0.417044		Hypertension	DN	0.411393		Hypertension	PVD	0.379665		Hypertension	CKD	0.373906
Hypertension	PVD	0.411835		Hypertension	DEC	0.402205		Hypertension	Diabetic Neuropathy	0.345209		Hypertension	DN	0.372337
Hypertension	Chronic gastritis	0.408826		Hypertension	Arthritis	0.399999		Hypertension	NAFLD	0.343861		Hypertension	NAFLD	0.34479
Hypertension	DCC	0.389875		Hypertension	PVD	0.381541		Hypertension	DEC	0.343508		Hypertension	DEC	0.338217
Hypertension	Heart failure	0.343104		Hypertension	DCC	0.353715		Hypertension	Heart failure	0.339596		Hypertension	Diabetic Neuropathy	0.332876
Hypertension	NAFLD	0.334119		Hypertension	NAFLD	0.351765		Hypertension	Arthritis	0.33096		Hypertension	Heart failure	0.324044
Hypertension	Arthritis	0.308832		Hypertension	CKD	0.340939		Hypertension	DCC	0.326609		Hypertension	PVD	0.321299
Hypertension	Osteoporosis	0.301281		Hypertension	Heart failure	0.315896		Hypertension	Osteoporosis	0.279914		Hypertension	Anxiety or Depression	0.301563
				Hypertension	Anxiety or Depression	0.29195						Hypertension	DCC	0.290938
				Hypertension	GRD	0.25925						Hypertension	GRD	0.262089
												Hypertension	Asthma	0.250234
