# Supplementary material for: Mapping sex-based multimorbidity networks in type 1 diabetes: a real-world study from Shanghai
Source: Front Endocrinol (Lausanne). 2026 Feb 18;17:1712484. doi: 10.3389/fendo.2026.1712484 (PMC12957172; doi:10.3389/fendo.2026.1712484)
Supplement: Supplementary file 7 [file Table6.xlsx]

## Sheet: Table S6
Table S6. System-level centrality metrics in the sex-stratified multimorbidity networks of patients with T1DM and T2DM
T1DM (male)					T1DM (female)					T2DM (male)					T2DM (female)
Disease	Degree	Weighted Degree	Harmonic Centrality		Disease	Degree	Weighted Degree	Harmonic Centrality		Disease	Degree	Weighted Degree	Harmonic Centrality		Disease	Degree	Weighted Degree	Harmonic Centrality
Diseases of the circulatory system	72	28.0056	11.5411		Diseases of the circulatory system	75	29.2012	12.9498		Diseases of the circulatory system	70	27.3265	11.6017		Diseases of the circulatory system	78	29.5362	15.3179
Endocrine, nutritional and metabolic diseases	56	21.3212	9.34395		Endocrine, nutritional and metabolic diseases	55	20.2217	10.6843		Endocrine, nutritional and metabolic diseases	51	18.7578	9.3818		Endocrine, nutritional and metabolic diseases	51	18.1369	12.1923
Diseases of the digestive system	18	6.10961	5.29428		Diseases of the digestive system	23	7.30107	6.43396		Diseases of the digestive system	16	5.5817	4.90184		Diseases of the digestive system	18	5.99879	6.37717
Diseases of the genitourinary system	9	3.11923	1.85912		Diseases of the musculoskeletal system and connective tissue	17	6.04435	3.91963		Diseases of the musculoskeletal system and connective tissue	9	2.54449	3.4718		Diseases of the musculoskeletal system and connective tissue	16	5.60026	4.37292
Diseases of the musculoskeletal system and connective tissue	7	2.0149	2.99034		Diseases of the genitourinary system	6	1.92421	1.8989		Diseases of the genitourinary system	8	2.93468	1.74125		Diseases of the genitourinary system	7	2.56367	2.16843
Diseases of the respiratory system	2	0.598878	0.318055		Mental, Behavioral and Neurodevelopmental disorders	5	1.36604	2.05538		Diseases of the respiratory system	2	0.569626	0.334388		Mental, Behavioral and Neurodevelopmental disorders	5	1.37481	2.28187
Mental, Behavioral and Neurodevelopmental disorders	0	0	0		Diseases of the respiratory system	3	0.848267	2.71031		Mental, Behavioral and Neurodevelopmental disorders	0	0	0		Diseases of the respiratory system	3	0.79479	3.10099
